# Supplementary material for: Core module biomarker identification with network exploration for breast cancer metastasis
Source: BMC Bioinformatics. 2012 Jan 18;13:12. doi: 10.1186/1471-2105-13-12 (PMC3349569; doi:10.1186/1471-2105-13-12)
Supplement: Additional file 2 — Table S1: List of core module genes identified by CMI and CORG. [file 1471-2105-13-12-S2.XLSX]

## Sheet: Sheet1
CMI-COMBINER	CORG-COMBINER	Overlaps		Mean	Median	PCA	LLR	Gene
ALDH6A1	ABAT	BRCA1		CCNA1	ADH1A	AAAS	ACTA1	AARS
BCL2	ACAT1	CCNA2		CCNA2	ADH1B	ABL1	ADCY1	ACOX3
BIRC3	ACSM5	CCNB2		CCNB1	ADH1C	ABL2	AKT1	ALDH3A2
BRCA1	ACTR3	CCNE2		CCNB2	ADH5	ACTA1	ARHGDIB	BIRC5
CCNA2	ALDH2	CDC45		CCND1	ADH6	ACTB	BAG4	CCNB2
CCNB2	ALDH3A2	CFL1		CCNE1	ADH7	ACTG1	CAMK2A	CXCR7
CCNE2	ARAF	CHEK1		CCNE2	ALDH1A3	ACTR2	CAMK2B	E2F1
CDC45	ARHGDIB	CSNK2A1		CCNH	ALDH3A1	ACTR3	CAMK2G	ESPL1
CES1	ARHGEF6	DPYD		CDC25A	ALDH3B1	ADCY1	CASP10	NEK2
CFL1	ATP1B3	E2F1		CDC25B	ALDH3B2	AHCTF1	CASP2	PDIA3
CHEK1	ATP6V1C1	E2F2		CDC25C	ANAPC1	AK1	CASP3	PSMA7
CHUK	AURKA	FOS		CDK1	ANAPC10	AK2	CASP6	RACGAP1
CPT1B	BCR	GNG12		CDK2	ANAPC2	AK5	CASP7	RRM2
CR2	BRCA1	GRB2		CDK4	ANAPC5	AKAP8	CASP8	TK1
CSNK2A1	CACNA1D	ITPR1		CDK7	AOX1	ALDOA	CFLAR	TUBA1A
CYP3A5	CACNA1F	JAK1		CDKN1B	C2	ALDOB	CRADD	TXNRD1
DPYD	CACNB1	MAP2K1		CDKN2A	C3	ALDOC	CREB1
DUT	CACNB3	MCM10		E2F1	C4B	ANAPC1	CRK
E2F1	CASP10	MCM2		E2F2	C5	ANAPC10	CRKL
E2F2	CASP9	MYC		E2F4	C6	ANAPC2	CSNK2A1
EHHADH	CCNA2	NFKB1		MNAT1	C7	ANAPC5	DAXX
ENAH	CCNB2	NFKBIA		PKMYT1	C8A	ARPC1A	DFFA
FBP2	CCNE2	ORC6L		PLK1	C9	ARPC1B	DFFB
FN1	CDC45	PIK3CA		PRB1	CCNA1	ARPC2	DOCK1
FOS	CDC6	PIK3CG		WEE1	CCNA2	ARPC3	ELK1
GMPS	CDK4	PKMYT1		XPO1	CCNB1	ARPC4	FADD
GNAQ	CFL1	PLK1			CCNB2	ARPC5	FAF1
GNG12	CHEK1	PPIA			CCND1	ATM	FAS
GRB2	CSNK2A1	PSMA7			CCNE1	ATR	FASLG
HPRT1	CTPS	PSMD2			CCNE2	AURKB	FOS
HRAS	DOCK1	PSMD7			CCNH	BID	GAB1
HSP90AA1	DPYD	RB1			CD247	BIRC5	GNAS
IGF1	DTYMK	SHC1			CD28	BLVRA	GRB2
IMPA2	DUSP4	SOS1			CD3D	BLVRB	HGF
IMPDH2	E2F1	VAV3			CD3E	BRCA1	HRAS
INPP1	E2F2				CD3G	BUB1	ITGB1
INPP5J	E2F4				CDC16	BUB1B	JAK1
INPPL1	ESPL1				CDC20	BUB3	JUN
IRS1	ESRRB		"driver" genes		CDC23	CAP1	LMNA
ITGA2B	FAS				CDC25A	CARM1	LMNB1
ITGA6	FGF18				CDC25B	CASC5	LMNB2
ITGAV	FGF2				CDC25C	CASP3	MADD
ITGB7	FOS				CDC27	CASP8	MAP2K1
ITPA	GAD1				CDC45	CASP9	MAP2K2
ITPR1	GNAS				CDK1	CAV1	MAP2K4
JAK1	GNG12				CDK2	CCDC99	MAP3K1
LAMA4	GRB2				CDK4	CCL11	MAP3K7
LAMC1	GUK1				CDK7	CCNA1	MAP4K1
MAP2K1	HADHA				CDKN1B	CCNA2	MAPK1
MAX	IL6ST				CDKN2A	CCNB1	MAPK14
MCM10	ITGA2				CYP1A2	CCNB2	MAPK3
MCM2	ITGA5				CYP2A13	CCND1	MAPK8
ME1	ITPR1				CYP2A6	CCNH	MET
MED1	ITPR3				CYP2A7	CD2	PAK1
MYC	JAK1				CYP2B6	CD247	PAK2
NAT1	JAK2				CYP2C18	CD28	PARP1
NAT2	JUN				CYP2C19	CD34	PDGFA
NFKB1	KRAS				CYP2C8	CD3D	PDGFRA
NFKBIA	MAP2K1				CYP2C9	CD3E	PIK3CA
ORC6L	MAP2K2				CYP2D6	CD3G	PIK3CG
PAK6	MAP3K1				CYP2E1	CD4	PIK3R1
PFKFB3	MCM10				CYP3A4	CD40	PLCG1
PIAS3	MCM2				CYP3A5	CD40LG	PRKACB
PIK3C2A	MMP9				CYP3A7	CD55	PRKACG
PIK3CA	MYC				E2F1	CD80	PRKAR1A
PIK3CD	MYH11				E2F2	CD86	PRKAR1B
PIK3CG	NFKB1				E2F4	CDC16	PRKAR2A
PIK3R1	NFKBIA				FMO1	CDC20	PRKAR2B
PIKFYVE	NFKBIB				FMO2	CDC23	PRKCA
PKMYT1	NFKBIE				FMO3	CDC25A	PRKCB
PLK1	NPR1				FMO4	CDC25B	PRKDC
PMM2	NR0B1				FMO5	CDC25C	PTEN
PPIA	NR1H3				GINS1	CDC27	PTK2
PPP3CC	NR2E3				GINS2	CDC34	PTK2B
PRKCA	NRAS				GSTA1	CDC6	PTPN11
PSMA7	ORC6L				GSTA3	CDCA8	PTPN13
PSMD2	PDHB				GSTA4	CDK1	PXN
PSMD7	PGR				GSTK1	CDK7	RAC1
RACGAP1	PIK3CA				GSTM1	CDKN1A	RAF1
RB1	PIK3CG				GSTM2	CDKN2D	RAP1A
SHC1	PIK3R5				GSTM3	CENPA	RAP1B
SOS1	PIR				GSTM4	CENPC1	RAPGEF1
SRF	PKMYT1				GSTM5	CENPE	RASA1
STAT3	PLA2G4B				GSTO1	CENPF	RB1
STAT4	PLD2				GSTP1	CENPI	RIPK1
STAT5A	PLD3				GSTT1	CENPM	RIPK2
STAT6	PLK1				GSTT2	CENPN	RPS6KA1
TK1	PPIA				GSTZ1	CENPQ	RPS6KA5
TPI1	PPP2CA				IFNG	CGA	SHC1
TPMT	PRKACA				IL2	CHEK1	SOS1
TRAF1	PSMA7				IL2RA	CHEK2	SPTAN1
TSTA3	PSMB2				IL4	CKAP5	SRC
UCK2	PSMB5				MAOA	CLASP1	SRF
UCKL1	PSMC6				MAOB	CLASP2	STAT1
UGT2B15	PSMD2				MAP2K3	CLIP1	STAT2
VAV3	PSMD7				MAP2K6	CMPK1	STAT3
	PTTG2				MAP3K7	CSNK2A1	STAT4
	RAC2				MAPK11	CTLA4	STAT5A
	RAF1				MAPK14	CTPS	STAT5B
	RALGDS				MAPKAPK2	CTPS2	STAT6
	RARG				MAPKAPK3	CXADR	TNF
	RB1				MASP1	DAG1	TNFRSF1A
	RFC4				MASP2	DDX5	TRADD
	RPN2				MBL2	DMD	TRAF2
	RRM2				MCM2	DTYMK
	SEC61G				MCM3	E2F1
	SGCD				MCM4	E2F2
	SHC1				MCM5	E2F3
	SLC16A3				MCM6	EGF
	SLC3A2				MCM7	EGFR
	SLC7A6				MGST2	EIF4E
	SOS1				MGST3	EIF4G1
	SPTAN1				MNAT1	EIF4G2
	TCF7L2				ORC1L	EIF4G3
	TCIRG1				ORC2L	ELK1
	TGFB2				ORC3L	ENO1
	TGFB3				ORC4L	ENO2
	TGFBR1				ORC5L	ENO3
	TGFBR2				ORC6L	EP300
	TGFBR3				PKMYT1	EPX
	TXNRD1				PLK1	ERBB3
	UBB				PRB1	ERBB4
	VAV3				SMAD3	ERCC6L
					SMAD4	ESR1
					TAB1	FAS
					TAB2	FASLG
					TGFB1	FCER1A
					TGFB2	FCER1G
					TGFB3	FOS
					TGFBR1	FYN
					TGFBR2	GADD45A
					TGFBR3	GAPDH
					TICAM1	GAPDHS
					TLR3	GCK
					TOB1	GCKR
					TOB2	GLRX
					TRA@	GNAI1
					TRAF6	GNAS
					UBB	GNB1
					UBE2C	GNGT1
					UBE2D1	GPI
					UBE2E1	GRB2
					UGT2A1	GRIP1
					UGT2B15	GSR
					UGT2B17	GUK1
					UGT2B4	GZMB
					WEE1	HLA-A
					XPO1	HLA-B
						HLA-C
						HLA-DMA
						HLA-DMB
						HLA-DOA
						HLA-DOB
						HLA-DPA1
						HLA-DPB1
						HLA-DQA1
						HLA-DQB1
						HLA-DRA
						HLA-DRB1
						HLA-DRB4
						HLA-E
						HLA-F
						HLA-G
						HMOX1
						HRAS
						ICAM1
						IFNA10
						IFNA13
						IFNA14
						IFNA16
						IFNA17
						IFNA2
						IFNA21
						IFNA4
						IFNA5
						IFNA7
						IFNA8
						IFNG
						IL10
						IL10RA
						IL10RB
						IL12A
						IL12B
						IL13
						IL1A
						IL1B
						IL2
						IL3
						IL4
						IL5
						IL6
						IL6R
						IL6ST
						IL8
						IL9
						INCENP
						ITGA4
						ITGAL
						ITGB1
						ITGB2
						ITGB3BP
						JAK1
						JUN
						KIF2A
						KIF2C
						KIR2DL1
						KIR2DL5A
						KIR3DL1
						KLRD1
						KNTC1
						KPNA1
						KPNB1
						LAMA2
						MAD1L1
						MAD2L1
						MAP2K1
						MAP2K4
						MAP3K1
						MAPK1
						MAPK3
						MAPK8
						MAPRE1
						MDM2
						MNAT1
						MS4A2
						MYH10
						MYH11
						MYH13
						MYH15
						MYH3
						MYH4
						MYH7
						MYH7B
						MYH9
						NCAPD2
						NCBP1
						NCBP2
						NDC80
						NDE1
						NDEL1
						NGF
						NGFR
						NME1
						NME4
						NSL1
						NUDC
						NUP107
						NUP133
						NUP153
						NUP155
						NUP160
						NUP205
						NUP210
						NUP214
						NUP50
						NUP54
						NUP62
						NUP88
						NUP93
						NUP98
						NUPL1
						NUPL2
						NXF1
						ORC1L
						ORC2L
						ORC3L
						ORC4L
						ORC5L
						ORC6L
						PAFAH1B1
						PAQR5
						PECAM1
						PFKFB1
						PFKFB2
						PFKFB3
						PFKFB4
						PFKL
						PFKM
						PFKP
						PGAM1
						PGAM2
						PGK1
						PGR
						PIK3CA
						PIK3CG
						PIK3R1
						PIN1
						PKLR
						PKM2
						PKMYT1
						PLCG1
						PLK1
						PMF1
						POM121
						PPP1CA
						PPP1CC
						PPP2CA
						PPP2CB
						PPP2R1A
						PPP2R1B
						PPP2R5A
						PPP2R5B
						PPP2R5C
						PPP2R5D
						PRF1
						PRG2
						PRKACB
						PRKACG
						PRKAG1
						PRKAR1A
						PRKAR1B
						PRKAR2A
						PRKAR2B
						PRKCA
						PRKCB
						PRKDC
						PSMA1
						PSMA2
						PSMA3
						PSMA4
						PSMA5
						PSMA6
						PSMA7
						PSMB1
						PSMB10
						PSMB2
						PSMB3
						PSMB4
						PSMB5
						PSMB6
						PSMB7
						PSMB8
						PSMB9
						PSMC1
						PSMC2
						PSMC3
						PSMC4
						PSMC5
						PSMC6
						PSMD1
						PSMD10
						PSMD11
						PSMD12
						PSMD13
						PSMD14
						PSMD2
						PSMD3
						PSMD4
						PSMD5
						PSMD6
						PSMD7
						PSMD8
						PSME1
						PSME2
						PSME3
						PSMF1
						PTPRC
						RAC1
						RAC2
						RAC3
						RAD21
						RAE1
						RAF1
						RANBP2
						RANGAP1
						RASA1
						REC8
						RNASE3
						RPS27
						RPS6KA1
						RRM1
						RRM2
						SEC13
						SELL
						SGCA
						SGCB
						SGCD
						SGCG
						SHC1
						SMC1A
						SMC3
						SOS1
						SPC25
						SRC
						SRF
						STAG1
						STAG2
						STAT1
						STAT2
						STAT3
						STAT4
						STAT5A
						STAT5B
						STAT6
						TAOK1
						TG
						THY1
						TNF
						TP53
						TPI1
						TPO
						TPR
						TRA@
						TSHB
						TSHR
						TXN
						TXNRD1
						UBB
						UBE2C
						UBE2D1
						UBE2E1
						VCAM1
						WEE1
						XPO1
						YWHAH
						YWHAQ
						ZW10
						ZWILCH
						ZWINT
