# Supplementary material for: Core module biomarker identification with network exploration for breast cancer metastasis
Source: BMC Bioinformatics. 2012 Jan 18;13:12. doi: 10.1186/1471-2105-13-12 (PMC3349569; doi:10.1186/1471-2105-13-12)
Supplement: Additional file 3 — Table S2: Pathway markers identified by all methods. [file 1471-2105-13-12-S3.XLSX]

## Sheet: Sheet1
CMI
Netherlands
BIOCARTA_IL2RB_PATHWAY	E2F1	PPIA	STAT5A	GRB2	FOS	IRS1	BCL2	HRAS	PIK3CG
KEGG_DRUG_METABOLISM_OTHER_ENZYMES	TK1	GMPS	UCKL1	DPYD	UCK2	NAT1	IMPDH2	CES1	TPMT	UGT2B15	ITPA
KEGG_INOSITOL_PHOSPHATE_METABOLISM	ALDH6A1	TPI1	IMPA2	PIK3CG	INPPL1	INPP5J	PIKFYVE	PIK3C2A	INPP1
KEGG_PROTEASOME	PSMD2	PSMD7	PSMA7
REACTOME_CYCLIN_A1_ASSOCIATED_EVENTS_DURING_G2_M_TRANSITION	CCNB2	PKMYT1
REACTOME_P53_INDEPENDENT_DNA_DAMAGE_RESPONSE	PSMD2	PSMD7	PSMA7
USA
BIOCARTA_EGF_PATHWAY	SHC1	STAT3	STAT5A	STAT4	PRKCA
BIOCARTA_PDGF_PATHWAY	SHC1	STAT3	STAT5A	STAT4	PRKCA
KEGG_FRUCTOSE_AND_MANNOSE_METABOLISM	PFKFB3	FBP2	TPI1	PMM2	TSTA3
KEGG_SMALL_CELL_LUNG_CANCER	E2F1	CHUK	NFKB1	CCNE2	LAMC1	PIAS3	MAX	ITGA6	NFKBIA	BIRC3	TRAF1	LAMA4	MYC	ITGAV	ITGA2B	RB1
Belgium
BIOCARTA_ATM_PATHWAY	BRCA1	CHEK1
BIOCARTA_ATRBRCA_PATHWAY	BRCA1	CHEK1
BIOCARTA_CCR3_PATHWAY	CFL1	MAP2K1	GNAQ
BIOCARTA_EGF_PATHWAY	MAP2K1	STAT6	JAK1	CSNK2A1	PIK3R1	PIK3CA	SOS1	SRF
BIOCARTA_G2_PATHWAY	PLK1	BRCA1
BIOCARTA_INSULIN_PATHWAY	MAP2K1	CSNK2A1	PIK3R1	PIK3CA	SOS1
BIOCARTA_PDGF_PATHWAY	MAP2K1	STAT6	JAK1	CSNK2A1	PIK3R1	PIK3CA	SOS1	SRF
BIOCARTA_PPARA_PATHWAY	HSP90AA1	PIK3R1	PIK3CA	CPT1B	MED1	DUT	EHHADH	ME1
BIOCARTA_TPO_PATHWAY	MAP2K1	CSNK2A1	PIK3R1	PIK3CA	SOS1
KEGG_B_CELL_RECEPTOR_SIGNALING_PATHWAY	MAP2K1	CR2	VAV3	PIK3R1	PIK3CA	NFKB1	PPP3CC	PIK3CD	SOS1
KEGG_DRUG_METABOLISM_OTHER_ENZYMES	GMPS	TK1	NAT2	TPMT	CYP3A5	IMPDH2	HPRT1	NAT1
KEGG_GLIOMA	E2F1	MAP2K1	E2F2	PIK3R1	PIK3CA	IGF1	PIK3CD	SOS1
KEGG_PROGESTERONE_MEDIATED_OOCYTE_MATURATION	CCNB2	PLK1	PKMYT1
KEGG_PROSTATE_CANCER	CCNE2	E2F1	HSP90AA1	MAP2K1	E2F2	PIK3R1	PIK3CA	NFKB1	IGF1	PIK3CD	SOS1
KEGG_REGULATION_OF_ACTIN_CYTOSKELETON	CFL1	MAP2K1	VAV3	GNG12	FN1	PIK3R1	PIK3CA	ENAH	PIK3CD	PAK6	ITGB7	SOS1
REACTOME_ACTIVATION_OF_ATR_IN_RESPONSE_TO_REPLICATION_STRESS	MCM10	ORC6L	MCM2	CDC45
REACTOME_ACTIVATION_OF_THE_PRE_REPLICATIVE_COMPLEX	MCM10	ORC6L	MCM2	CDC45
REACTOME_CYCLIN_A1_ASSOCIATED_EVENTS_DURING_G2_M_TRANSITION	CCNB2	PLK1	PKMYT1
REACTOME_PHOSPHORYLATION_OF_THE_APC	PLK1
SA_REG_CASCADE_OF_CYCLIN_EXPR	CCNA2	CCNE2	E2F1	E2F2
SIG_CHEMOTAXIS	RACGAP1	CFL1	PIK3R1	PIK3CA	ITPR1	PIK3CD
CORG
Netherlands
BIOCARTA_ACTINY_PATHWAY	PIR	PSMA7	ACTR3
BIOCARTA_CELLCYCLE_PATHWAY	E2F1
BIOCARTA_CTCF_PATHWAY	TGFB3	TGFBR3	TGFB2	PIK3CG	PPP2CA	TGFBR1
BIOCARTA_G1_PATHWAY	E2F1
BIOCARTA_IL6_PATHWAY	JAK2	IL6ST	FOS	JAK1	JUN
BIOCARTA_P27_PATHWAY	E2F1
BIOCARTA_P53_PATHWAY	E2F1
BIOCARTA_PROTEASOME_PATHWAY	PSMA7	PSMB2	PSMB5	RPN2
BIOCARTA_RACCYCD_PATHWAY	E2F1
BIOCARTA_SKP2E2F_PATHWAY	E2F1
KEGG_BETA_ALANINE_METABOLISM	ALDH3A2	ABAT	DPYD	GAD1	ALDH2	HADHA
KEGG_BLADDER_CANCER	E2F1	MMP9
KEGG_BUTANOATE_METABOLISM	ALDH3A2	ABAT	GAD1	ALDH2	PDHB	ACSM5	ACAT1
KEGG_GLIOMA	E2F1
KEGG_GNRH_SIGNALING_PATHWAY	ITPR3	GRB2	GNAS	MAP2K1
KEGG_NON_SMALL_CELL_LUNG_CANCER	E2F1
KEGG_OOCYTE_MEIOSIS	CCNB2	PKMYT1	ESPL1	AURKA	PTTG2
KEGG_P53_SIGNALING_PATHWAY	CCNB2
KEGG_PROGESTERONE_MEDIATED_OOCYTE_MATURATION	CCNB2	PKMYT1
KEGG_PROTEASOME	PSMD2	PSMD7	PSMA7
KEGG_REGULATION_OF_ACTIN_CYTOSKELETON	GNG12	VAV3	FGF2	DOCK1	FGF18	ARHGEF6	ITGA2
KEGG_VIBRIO_CHOLERAE_INFECTION	SEC61G	GNAS	ATP6V1C1	TCIRG1
REACTOME_ACTIVATION_OF_ATR_IN_RESPONSE_TO_REPLICATION_STRESS	CDC45	ORC6L	RFC4
REACTOME_ACTIVATION_OF_THE_PRE_REPLICATIVE_COMPLEX	CDC45	ORC6L
REACTOME_ASSOCIATION_OF_LICENSING_FACTORS_WITH_THE_PREREPLICATIVE_COMPLEX	E2F1
REACTOME_BASIGIN_INTERACTIONS	SLC16A3	SLC3A2	ATP1B3	PPIA	SLC7A6
REACTOME_CDC6_ASSOCIATION_WITH_THE_ORC	ORIGIN_COMPLEX	E2F1	ORC6L
REACTOME_CYCLIN_A1_ASSOCIATED_EVENTS_DURING_G2_M_TRANSITION	CCNB2	PKMYT1
REACTOME_E2F_TRANSCRIPTIONAL_TARGETS_AT_G1_S	E2F1	CDC45
REACTOME_G1_PHASE	E2F1	E2F4
REACTOME_P53_INDEPENDENT_DNA_DAMAGE_RESPONSE	PSMD2	PSMD7	PSMA7
REACTOME_SYNTHESIS_AND_INTERCONVERSION_OF_NUCLEOTIDE_DI_AND_TRIPHOSPHATES	TXNRD1	RRM2	DTYMK	CTPS	GUK1
SA_G1_AND_S_PHASES	E2F1
SA_REG_CASCADE_OF_CYCLIN_EXPR	E2F1	CCNE2
USA
BIOCARTA_FAS_PATHWAY	ARHGDIB	SPTAN1	FAS	RB1	MAP3K1	CASP10
KEGG_COLORECTAL_CANCER	TCF7L2	RAC2	TGFBR2	MYC	ARAF	TGFBR1	RAF1	CASP9	PIK3R5	RALGDS
KEGG_DILATED_CARDIOMYOPATHY	CACNB3	ITGA5	SGCD	CACNB1
KEGG_HYPERTROPHIC_CARDIOMYOPATHY_HCM	CACNB3	ITGA5	SGCD	CACNB1
REACTOME_NUCLEAR_RECEPTOR_TRANSCRIPTION_PATHWAY	NR0B1	NR1H3	PGR	ESRRB	NR2E3	RARG
REACTOME_P53_INDEPENDENT_DNA_DAMAGE_RESPONSE	PSMA7	PSMC6	UBB	PSMD2
REACTOME_SHC_MEDIATED_SIGNALLING	NRAS	SHC1	KRAS
REACTOME_TIE2_SIGNALING	NRAS	SHC1	KRAS
ST_ERK1_ERK2_MAPK_PATHWAY	DUSP4	NFKB1	MAP2K2
ST_GA13_PATHWAY	NFKB1	PLD2	NFKBIA	PLD3	MAP3K1	NFKBIE	NFKBIB
Belgium
BIOCARTA_ATM_PATHWAY	BRCA1	CHEK1
BIOCARTA_ATRBRCA_PATHWAY	BRCA1	CHEK1
BIOCARTA_G2_PATHWAY	PLK1	BRCA1
BIOCARTA_IGF1_PATHWAY	MAP2K1	CSNK2A1	PIK3CA
BIOCARTA_IL2_PATHWAY	MAP2K1	CSNK2A1	SOS1
BIOCARTA_INSULIN_PATHWAY	MAP2K1	CSNK2A1	PIK3CA
BIOCARTA_NGF_PATHWAY	MAP2K1	CSNK2A1	PIK3CA
BIOCARTA_PDGF_PATHWAY	MAP2K1	CSNK2A1	PIK3CA
BIOCARTA_TPO_PATHWAY	MAP2K1	CSNK2A1	PIK3CA
KEGG_CHRONIC_MYELOID_LEUKEMIA	E2F1	MAP2K1	E2F2	PIK3CA	BCR	SOS1
KEGG_GLIOMA	E2F1	MAP2K1	E2F2	PIK3CA	SOS1
KEGG_MELANOMA	E2F1	MAP2K1	E2F2	PIK3CA
KEGG_NON_SMALL_CELL_LUNG_CANCER	E2F1	MAP2K1	E2F2	PIK3CA	SOS1
KEGG_OOCYTE_MEIOSIS	CCNB2	PLK1	PKMYT1
KEGG_P53_SIGNALING_PATHWAY	CCNB2
KEGG_PROGESTERONE_MEDIATED_OOCYTE_MATURATION	CCNB2	PLK1	PKMYT1
KEGG_REGULATION_OF_ACTIN_CYTOSKELETON	CFL1	MAP2K1
KEGG_VASCULAR_SMOOTH_MUSCLE_CONTRACTION	MYH11	PLA2G4B	CACNA1D	ITPR1	NPR1	PRKACA	CACNA1F
REACTOME_ACTIVATION_OF_ATR_IN_RESPONSE_TO_REPLICATION_STRESS	MCM10	ORC6L	MCM2	CDC45
REACTOME_ACTIVATION_OF_THE_PRE_REPLICATIVE_COMPLEX	MCM10	ORC6L	MCM2	CDC45
REACTOME_CDC6_ASSOCIATION_WITH_THE_ORC	ORIGIN_COMPLEX	ORC6L	E2F1	CDC6	E2F2
REACTOME_CYCLIN_A1_ASSOCIATED_EVENTS_DURING_G2_M_TRANSITION	CCNB2	PLK1	PKMYT1
REACTOME_G1_PHASE	E2F1	E2F2	CDK4
REACTOME_LOSS_OF_NLP_FROM_MITOTIC_CENTROSOMES	PLK1
REACTOME_PHOSPHORYLATION_OF_THE_APC	PLK1
REACTOME_UNWINDING_OF_DNA	MCM2	CDC45
SA_G1_AND_S_PHASES	E2F1	CFL1	E2F2	CDK4
SA_REG_CASCADE_OF_CYCLIN_EXPR	CCNA2	CCNE2	E2F1	E2F2	CDK4
Mean
Netherlands
USA
REACTOME_CYCLIN_A1_ASSOCIATED_EVENTS_DURING_G2_M_TRANSITION	MNAT1	CCNA2	XPO1	PKMYT1	WEE1	CDK1	CCNA1	CDC25B	CDC25C	CDK7	CCNB2	CDC25A	PLK1	CCNB1	CCNH
SA_REG_CASCADE_OF_CYCLIN_EXPR	CCND1	E2F1	CCNA2	CDK2	CDKN2A	CDK4	CDKN1B	E2F4	E2F2	PRB1	CCNA1	CCNE2	CCNE1
Belgium
Median
Netherlands
BIOCARTA_LECTIN_PATHWAY	C2	C9	C6	C3	C5	MBL2	C4B	C8A	MASP2	C7	MASP1
KEGG_DRUG_METABOLISM_CYTOCHROME_P450	CYP2E1	CYP3A5	CYP3A4	GSTP1	GSTT2	GSTT1	GSTZ1	CYP2C18	CYP2D6	ADH1B	FMO4	ADH1C	ADH5	GSTO1	ADH1A	MGST2	FMO1	FMO2	FMO3	MGST3	GSTA3	GSTM1	CYP2C9	FMO5	GSTA4	CYP2C19	GSTM4	CYP2C8	GSTM3	CYP2B6	GSTM2	CYP2A13	CYP3A7	GSTM5	GSTA1	MAOB	MAOA	AOX1	ALDH3A1	GSTK1	CYP2A6	CYP2A7	CYP1A2	ADH7	ADH6	UGT2A1	ALDH1A3	ALDH3B1	ALDH3B2
REACTOME_ACTIVATED_TAK1_MEDIATES_P38_MAPK_ACTIVATION	MAPKAPK3	MAPK11	TICAM1	MAPK14	MAP2K3	MAPKAPK2	MAP2K6	MAP3K7	TRAF6	TLR3	TAB1	TAB2
REACTOME_APCDC20_MEDIATED_DEGRADATION_OF_CYCLIN_B	CDC16	UBE2C	CDC23	UBB	CDK1	CDC27	ANAPC10	UBE2D1	ANAPC1	UBE2E1	CDC20	ANAPC5	ANAPC2	CCNB1
REACTOME_CYCLIN_A1_ASSOCIATED_EVENTS_DURING_G2_M_TRANSITION	MNAT1	CCNA2	XPO1	PKMYT1	WEE1	CDK1	CCNA1	CDC25B	CDC25C	CDK7	CCNB2	CDC25A	PLK1	CCNB1	CCNH
REACTOME_E2F_ENABLED_INHIBITION_OF_PRE_REPLICATION_COMPLEX_FORMATION	ORC6L	ORC1L	ORC2L	ORC4L	ORC5L	CDC25A	CCNB1	ORC3L	CDK1
SA_REG_CASCADE_OF_CYCLIN_EXPR	CCND1	E2F1	CCNA2	CDK2	CDKN2A	CDK4	CDKN1B	E2F4	E2F2	PRB1	CCNA1	CCNE2	CCNE1
USA
BIOCARTA_LECTIN_PATHWAY	C2	C9	C6	C3	C5	MBL2	C4B	C8A	MASP2	C7	MASP1
BIOCARTA_TOB1_PATHWAY	TOB1	CD28	CD3D	CD3E	CD3G	TGFB2	TGFB1	TOB2	IFNG	TRA@	CD247	SMAD3	SMAD4	IL4	TGFBR3	TGFBR2	IL2RA	TGFBR1	IL2	TGFB3
REACTOME_PHOSPHORYLATION_OF_THE_APC	CDC16	UBE2C	CDC23	CDK1	CDC27	ANAPC10	UBE2D1	ANAPC1	UBE2E1	PLK1	ANAPC5	ANAPC2	CCNB1
REACTOME_UNWINDING_OF_DNA	MCM4	MCM3	MCM6	MCM5	MCM7	GINS1	GINS2	CDC45	MCM2
SA_REG_CASCADE_OF_CYCLIN_EXPR	CCND1	E2F1	CCNA2	CDK2	CDKN2A	CDK4	CDKN1B	E2F4	E2F2	PRB1	CCNA1	CCNE2	CCNE1
Belgium
PCA
Netherlands
BIOCARTA_EGF_PATHWAY	CSNK2A1	JUN	SRF	HRAS	MAPK8	STAT3	STAT4	PRKCB	RAF1	SHC1	PRKCA	ELK1	EGFR	STAT1	STAT2	EGF	MAP2K4	MAP3K1	MAP2K1	JAK1	RASA1	PIK3CA	PLCG1	GRB2	MAPK3	STAT5B	STAT5A	STAT6	FOS	PIK3R1	SOS1
BIOCARTA_G2_PATHWAY	YWHAQ	CHEK2	EP300	BRCA1	CHEK1	WEE1	MDM2	CDKN1A	TP53	CDK1	CDKN2D	CDC34	CDC25B	CDC25C	CDC25A	GADD45A	ATM	ATR	PLK1	YWHAH	CCNB1	PRKDC	RPS6KA1
BIOCARTA_HER2_PATHWAY	ERBB4	HRAS	IL6R	ERBB3	STAT3	IL6ST	RAF1	SHC1	EP300	EGFR	MAP2K1	ESR1	PIK3CA	CARM1	GRB2	GRIP1	MAPK3	PIK3CG	IL6	PIK3R1	SOS1	MAPK1
BIOCARTA_MPR_PATHWAY	HRAS	ACTA1	PRKAR2B	CDK1	GNAI1	GNGT1	ADCY1	CAP1	PAQR5	PIN1	SRC	PGR	PRKACB	PRKACG	GNAS	ARPC4	ARPC5	CDC25C	ARPC1A	GNB1	ACTR2	PRKAR1A	ACTR3	ARPC1B	PRKAR2A	ARPC3	PRKAR1B	MAPK3	CCNB1	ARPC2	MAPK1	RPS6KA1
BIOCARTA_NGF_PATHWAY	CSNK2A1	JUN	HRAS	MAPK8	RAF1	SHC1	ELK1	MAP2K1	PIK3CA	PLCG1	GRB2	NGF	MAPK3	NGFR	FOS	PIK3CG	PIK3R1	SOS1
REACTOME_CDC6_ASSOCIATION_WITH_THE_ORC_ORIGIN_COMPLEX	ORC6L	ORC1L	ORC2L	ORC4L	E2F1	ORC5L	CDC6	E2F3	ORC3L	E2F2
REACTOME_CYCLIN_A1_ASSOCIATED_EVENTS_DURING_G2_M_TRANSITION	MNAT1	CCNA2	XPO1	PKMYT1	WEE1	CDK1	CCNA1	CDC25B	CDC25C	CDK7	CCNB2	CDC25A	PLK1	CCNB1	CCNH
REACTOME_P53_INDEPENDENT_DNA_DAMAGE_RESPONSE	PSMD11	PSMD12	PSMD13	PSMA1	PSMD4	PSMD5	PSMD6	PSMA5	PSMD7	PSMA4	PSMD8	PSMA3	PSMD10	PSMA2	PSMF1	PSME3	PSMB10	PSMB9	PSMD2	PSMD3	PSMC6	PSMD1	PSMB3	PSMC4	PSMC5	PSMD14	PSMB2	PSMC3	PSMB5	PSME1	PSMB4	PSME2	PSMC1	PSMB7	UBB	PSMC2	PSMB6	PSMB8	PSMA6	PSMA7	PSMB1	CDC25A
REACTOME_SYNTHESIS_AND_INTERCONVERSION_OF_NUCLEOTIDE_DI_AND_TRIPHOSPHATES	AK1	AK2	GSR	TXN	RRM1	RRM2	AK5	TXNRD1	GLRX	NME4	DTYMK	NME1	CMPK1	CTPS	GUK1	CTPS2
USA
BIOCARTA_IL10_PATHWAY	STAT3	STAT4	STAT1	STAT2	TNF	BLVRA	BLVRB	IL1A	JAK1	HMOX1	STAT5B	STAT5A	STAT6	IL10	IL6	IL10RA	IL10RB
BIOCARTA_LYM_PATHWAY	SELL	ITGA4	VCAM1	ITGB1	ITGB2	PECAM1	IL1A	ITGAL	CD34	ICAM1	IL8
BIOCARTA_THELPER_PATHWAY	CD4	CD28	CD2	CD3D	CD3E	CD3G	ITGAL	ICAM1	THY1	ITGB2	TRA@	CD247	PTPRC
KEGG_ALLOGRAFT_REJECTION	HLA-DRB4	HLA-DOA	HLA-DOB	CD80	CD86	CD28	TNF	IFNG	HLA-C	HLA-B	HLA-DMB	HLA-DMA	HLA-F	HLA-E	HLA-A	IL2	CD40LG	HLA-DPA1	CD40	IL12B	HLA-DPB1	HLA-G	HLA-DQA1	HLA-DQB1	IL12A	PRF1	FAS	FASLG	GZMB	IL4	IL5	IL10	HLA-DRB1	HLA-DRA
KEGG_ASTHMA	HLA-DRB4	HLA-DOA	HLA-DOB	IL3	TNF	CCL11	FCER1G	EPX	MS4A2	FCER1A	HLA-DMB	HLA-DMA	IL9	CD40LG	HLA-DPA1	CD40	HLA-DPB1	IL13	HLA-DQA1	HLA-DQB1	PRG2	RNASE3	IL4	IL5	IL10	HLA-DRB1	HLA-DRA
KEGG_AUTOIMMUNE_THYROID_DISEASE	HLA-DOA	HLA-DOB	CD80	CD86	CD28	IFNA5	IFNA4	IFNA2	TSHR	TSHB	HLA-C	HLA-B	HLA-DMB	HLA-DMA	HLA-A	TG	HLA-G	CGA	IFNA17	IFNA21	PRF1	IFNA7	IFNA8	IFNA10	IFNA13	IFNA14	GZMB	IFNA16	TPO	IL10	CTLA4	HLA-DRB4	HLA-F	HLA-E	IL2	CD40LG	HLA-DPA1	CD40	HLA-DPB1	HLA-DQA1	HLA-DQB1	FAS	FASLG	IL4	IL5	HLA-DRB1	HLA-DRA
KEGG_GRAFT_VERSUS_HOST_DISEASE	HLA-DRB4	KIR2DL1	HLA-DOA	HLA-DOB	CD80	KLRD1	CD86	CD28	TNF	IFNG	HLA-C	HLA-B	HLA-DMB	IL1B	HLA-DMA	HLA-F	HLA-E	HLA-A	IL2	HLA-DPA1	HLA-DPB1	HLA-G	HLA-DQA1	KIR3DL1	HLA-DQB1	IL1A	PRF1	FAS	FASLG	GZMB	KIR2DL5A	IL6	HLA-DRB1	HLA-DRA
KEGG_VIRAL_MYOCARDITIS	CASP9	CASP8	HLA-DOA	HLA-DOB	CD80	CD86	CD28	EIF4G3	ITGAL	ICAM1	CXADR	MYH13	HLA-C	HLA-B	HLA-DMB	HLA-DMA	HLA-A	DMD	RAC2	MYH15	BID	HLA-G	RAC3	ABL1	ABL2	CASP3	EIF4G2	PRF1	EIF4G1	ITGB2	ACTG1	RAC1	SGCD	HLA-DRB4	SGCG	SGCA	SGCB	DAG1	CD55	LAMA2	ACTB	HLA-F	HLA-E	HLA-DPA1	CCND1	CD40LG	CD40	MYH7B	HLA-DPB1
REACTOME_APCDC20_MEDIATED_DEGRADATION_OF_CYCLIN_B	CDC16	UBE2C	CDC23	UBB	CDK1	CDC27	ANAPC10	UBE2D1	ANAPC1	UBE2E1	CDC20	ANAPC5	ANAPC2	CCNB1
REACTOME_MITOTIC_PROMETAPHASE	NUP133	BIRC5	NDC80	NUP160	CCDC99	NUP98	SEC13	RAD21	BUB1B	CKAP5	INCENP	PMF1	NSL1	NUP107	KNTC1	AURKB	KIF2C	CLIP1	PPP1CC	NDE1	ERCC6L	ZWILCH	CLASP2	CENPM	MAD2L1	NUDC	SMC1A	ZWINT	REC8	XPO1	PAFAH1B1	MAPRE1	ITGB3BP	NDEL1	AHCTF1	CENPQ	PPP2CB	PPP2CA	SMC3	PPP2R1A	STAG1	CENPN	PLK1	PPP2R1B	KIF2A	STAG2	TAOK1	CDCA8	RANGAP1
REACTOME_PHOSPHORYLATION_OF_THE_APC	CDC16	UBE2C	CDC23	CDK1	CDC27	ANAPC10	UBE2D1	ANAPC1	UBE2E1	PLK1	ANAPC5	ANAPC2	CCNB1
REACTOME_REGULATION_OF_GLUCOKINASE_BY_GLUCOKINASE_REGULATORY_PROTEIN	NUP62	GCKR	GCK	NUP133	NUP160	POM121	NUP88	NUP98	NUPL2	NUP54	NUP153	RAE1	NUP155	NUP214	NUP210	NUPL1	AAAS	NUP107	NUP205	RANBP2	TPR	NUP93	NUP50
REACTOME_TRANSPORT_OF_RIBONUCLEOPROTEINS_INTO_THE_HOST_NUCLEUS	NUP62	NUP133	NUP160	POM121	NUP88	NUP98	NUP54	NUPL2	NUP153	RAE1	NUP155	NUP214	NUP210	KPNB1	KPNA1	NUPL1	AAAS	NUP107	NUP205	RANBP2	TPR	NUP93	NUP50
REACTOME_TRANSPORT_OF_THE_SLBP_INDEPENDENT_MATURE_MRNA	NUP62	NUP133	NXF1	NUP160	POM121	NUP88	NUP98	NUPL2	EIF4E	NUP54	NUP153	RAE1	NUP155	NUP214	NUP210	NCBP1	NUPL1	AAAS	NUP107	NUP205	RANBP2	TPR	NCBP2	NUP93	NUP50
Belgium
BIOCARTA_AKAP95_PATHWAY	PRKAG1	PPP2CA	PRKAR2A	DDX5	PRKAR2B	PPP1CA	PRKACB	CCNB1	PRKACG	AKAP8	NCAPD2	CDK1
REACTOME_APCDC20_MEDIATED_DEGRADATION_OF_CYCLIN_B	CDC16	UBE2C	CDC23	UBB	CDK1	CDC27	ANAPC10	UBE2D1	ANAPC1	UBE2E1	CDC20	ANAPC5	ANAPC2	CCNB1
REACTOME_CYCLIN_A1_ASSOCIATED_EVENTS_DURING_G2_M_TRANSITION	MNAT1	CCNA2	XPO1	PKMYT1	WEE1	CDK1	CCNA1	CDC25B	CDC25C	CDK7	CCNB2	CDC25A	PLK1	CCNB1	CCNH
REACTOME_GLYCOLYSIS	PGAM2	PGAM1	PGK1	ALDOA	ALDOC	ALDOB	PFKM	PFKFB4	PFKL	TPI1	PFKFB3	GAPDH	PFKFB2	PFKFB1	PKLR	ENO3	ENO1	ENO2	PKM2	PFKP	GAPDHS	GPI
REACTOME_REGULATION_OF_GLUCOKINASE_BY_GLUCOKINASE_REGULATORY_PROTEIN	NUP62	GCKR	GCK	NUP133	NUP160	POM121	NUP88	NUP98	NUPL2	NUP54	NUP153	RAE1	NUP155	NUP214	NUP210	NUPL1	AAAS	NUP107	NUP205	RANBP2	TPR	NUP93	NUP50
REACTOME_TRANSPORT_OF_RIBONUCLEOPROTEINS_INTO_THE_HOST_NUCLEUS	NUP62	NUP133	NUP160	POM121	NUP88	NUP98	NUP54	NUPL2	NUP153	RAE1	NUP155	NUP214	NUP210	KPNB1	KPNA1	NUPL1	AAAS	NUP107	NUP205	RANBP2	TPR	NUP93	NUP50
LLR
Netherlands
USA
BIOCARTA_MET_PATHWAY	JUN	HRAS	MAPK8	PTPN11	ACTA1	STAT3	RAF1	ELK1	HGF	PXN	MET	RAP1A	SRC	PTEN	PTK2	RAP1B	MAP2K2	MAP2K1	PAK1	DOCK1	MAP4K1	RASA1	CRK	PIK3CA	RAPGEF1	ITGB1	CRKL	GAB1	GRB2	MAPK3	PTK2B	FOS	PIK3CG	PIK3R1	SOS1	MAPK1
BIOCARTA_PDGF_PATHWAY	CSNK2A1	JUN	SRF	HRAS	MAPK8	STAT3	STAT4	PRKCB	RAF1	STAT1	SHC1	PRKCA	ELK1	STAT2	MAP2K4	PDGFA	MAP3K1	PDGFRA	MAP2K1	JAK1	RASA1	PIK3CA	PLCG1	GRB2	MAPK3	STAT5B	STAT5A	STAT6	FOS	PIK3CG	PIK3R1	SOS1
Belgium
BIOCARTA_CREB_PATHWAY	HRAS	PRKCB	MAPK14	PRKCA	PRKAR2B	ADCY1	CAMK2A	RPS6KA5	CAMK2B	CAMK2G	PRKACB	PRKACG	GNAS	CREB1	AKT1	PIK3CA	GRB2	PRKAR1A	PRKAR2A	PRKAR1B	MAPK3	PIK3R1	RAC1	SOS1	RPS6KA1	MAPK1
BIOCARTA_FAS_PATHWAY	JUN	CASP10	CASP8	PTPN13	MAPK8	CASP7	RIPK2	PAK2	LMNA	SPTAN1	LMNB1	MAP2K4	FADD	CFLAR	LMNB2	MAP3K1	PAK1	RB1	CASP6	MAP3K7	CASP3	DAXX	FAS	DFFA	DFFB	FASLG	ARHGDIB	PRKDC	FAF1	PARP1
BIOCARTA_TNFR1_PATHWAY	JUN	BAG4	CASP8	MAPK8	TNF	PAK2	SPTAN1	LMNA	LMNB1	MAP2K4	CRADD	FADD	TRAF2	RIPK1	TRADD	LMNB2	MADD	MAP3K1	PAK1	MAP3K7	RB1	CASP3	TNFRSF1A	CASP2	DFFA	DFFB	ARHGDIB	PRKDC	PARP1
Mixed
Netherlands
KEGG_ABC_TRANSPORTERS	ABCB6	ABCB1	ABCA8	ABCD3	ABCD1	ABCC8	ABCC10	ABCC5	ABCA7	TAP1
KEGG_P53_SIGNALING_PATHWAY	CCNB2
KEGG_PROTEASOME	PSMD2	PSMD7	PSMA7	PSMB2
REACTOME_ACTIVATION_OF_ATR_IN_RESPONSE_TO_REPLICATION_STRESS	CDC45	ORC6L
REACTOME_ACTIVATION_OF_THE_PRE_REPLICATIVE_COMPLEX	CDC45	ORC6L
REACTOME_CYCLIN_A1_ASSOCIATED_EVENTS_DURING_G2_M_TRANSITION	CCNB2
REACTOME_P53_INDEPENDENT_DNA_DAMAGE_RESPONSE	PSMD2	PSMD7	PSMA7	PSMB2
USA
BIOCARTA_EGF_PATHWAY	SHC1	STAT3	STAT5A	STAT4	PRKCA	PRKCB	STAT1
BIOCARTA_PDGF_PATHWAY	SHC1	STAT3	STAT5A	STAT4	PRKCA	PRKCB	STAT1
KEGG_PPAR_SIGNALING_PATHWAY	NR1H3	MMP1	PPARD	CPT1A	SLC27A5	ACSL4	ANGPTL4	HMGCS2	ACSL5	SCP2
Belgium
Gene
Netherlands	AARS	ALDH3A2	RRM2	TK1	TUBA1A	TXNRD1
USA	CCNB2	CXCR7	NEK2	PSMA7	RACGAP1
Belgium	ACOX3	BIRC5	E2F1	ESPL1	PDIA3	TXNRD1
CORG
[truncated: 19 more columns]
