# Supplementary material for: Core module biomarker identification with network exploration for breast cancer metastasis
Source: BMC Bioinformatics. 2012 Jan 18;13:12. doi: 10.1186/1471-2105-13-12 (PMC3349569; doi:10.1186/1471-2105-13-12)
Supplement: Additional file 4 — Table S3: List of core module genes overlaid in KEGG pathway of cancers. [file 1471-2105-13-12-S4.XLSX]

## Sheet: Sheet1
CMI-COMBINER-only	CORG-COMBINER-only	Common markers			KEGG Cancer Pathway
BCL2	ARAF	FOS			APPL1	MAP2K2	COL4A2	RALA	CCND1	FGF3	MITF	RHOA	NKX3_1
BIRC3	CASP9	JAK1			AR	MAX	CUL2	RXRA	CDC42	FGF4	MLH1	RXRG	RASSF5
IGF1	FAS	MYC			ARAF	MYC	DAPK1	RXRB	CDH1	FGF5	MMP2	SHH	SOS2
ITGA6	FGF18	NFKB1			BCL2	NFKB1	DCC	SLC2A1	CDK2	FGF6	MSH3	SKP2	STK36
MAX	FGF2	NFKBIA			BIRC3	NFKBIA	DVL3	SOS1	CDK4	FGF7	MTOR	SMAD2	SUFU
PIK3CD	ITGA2	PIK3CG			BMP4	PIAS1	E2F1	TCEB1	CDK6	FGF8	NCOA4	SMAD3	TCF7L1
PIK3R1	JUN	RB1			CASP9	PIK3CD	E2F2	TCEB2	CDKN1A	FGF9	NFKB2	SMAD4	WNT10A
STAT3	MAP2K2	CCNE2			COL4A6	PIK3CG	FADD	TFG	CDKN1B	FGFR1	NOS2	SMO	WNT3
STAT5A	RAC2	E2F1			CRK	PIK3R1	FN1	TRAF2	CDKN2A	FGFR2	NTRK1	SPI1	WNT3A
TRAF1	TCF7L2	E2F2			CSF1R	PRKCB	FZD5	TRAF4	CDKN2B	FGFR3	PAX8	STK4	WNT4
LAMC1	TGFB2	GRB2			CSF2RA	RAC2	FZD6	VEGFA	CEBPA	FH	PDGFA	TCF7	WNT5B
ITGAV	TGFB3	MAP2K1			CSF3R	RARB	GRB2	VEGFB	COL4A4	FOXO1	PDGFRA	TGFA	WNT6
ITGA2B	TGFBR1	PIK3CA			CTBP2	RB1	GSK3B	WNT2	CREBBP	FZD10	PDGFRB	TGFB1	WNT7B
CHUK	TGFBR2	SOS1			CTNNB1	RBX1	HDAC2	BCR	CRKL	FZD7	PGF	TP53	WNT8A
FN1	BCR				FAS	RUNX1	HIF1A	LAMC1	CTBP1	FZD9	PIAS2	TPR	WNT9A
HRAS	CDK4				FGF14	RUNX1T1	HRAS	STAT1	CTNNA1	GLI2	PIAS4	TRAF3	WNT9B
HSP90AA1	PIK3R5				FGF17	STAT3	HSP90AA1	VEGFC	CTNNA2	HDAC1	PIK3R2	TRAF6
LAMA4	RAF1				FGF18	STAT5A	HSP90AB1	ABL1	CTNNA3	HGF	PIK3R3	VHL
PIAS3	RALGDS				FGF2	STAT5B	IL8	AKT1	DAPK2	HSP90B1	PIK3R5	WNT1
PRKCA	KRAS				FIGF	TCF7L2	ITGA2B	AKT2	DVL1	IGF1R	PLCG1	WNT10B
	MMP9				FLT3	TGFB2	ITGAV	AKT3	DVL2	IKBKB	PLCG2	WNT16
	NRAS				FLT3LG	TGFB3	JUP	APC	E2F3	IKBKG	PLD1	WNT2B
					FOS	TGFBR1	KRAS	APC2	EGF	IL6	PPARG	WNT7A
					FZD1	TGFBR2	LAMA4	ARNT	EGFR	ITGA3	PRKCG	XIAP
					FZD2	TPM3	MAP2K1	ARNT2	EGLN1	ITGB1	PTCH1	AXIN2
					FZD3	TRAF1	MAPK9	AXIN1	EGLN2	KITLG	PTCH2	CYCS
	KEGG Cancer Pathway	CMI-convergent	CORG-convergent		FZD4	TRAF5	MMP1	BAD	EGLN3	KLK3	PTEN	DAPK3
Downregulated	70	17	21		GLI1	WNT11	MMP9	BAX	EP300	LAMA5	PTGS2	FGF10
Upregulated	60	16	10		GLI3	WNT5A	MSH2	BCL2L1	EPAS1	LAMB1	PTK2	FGF11
contradicts	4	1	1		GSTP1	WNT8B	MSH6	BID	ERBB2	LAMB3	RAC1	FGF19
Normal	163	0	4		IGF1	ZBTB16	NRAS	BIRC2	ETS1	LAMC2	RAC3	FGF22
missing in breast cancer data	31	0	0		ITGA2	BIRC5	PDGFB	BMP2	FASLG	LAMC3	RAF1	FZD8
Subtotal (expressed)	297	34	36		ITGA6	BRCA2	PIAS3	BRAF	FGF1	LEF1	RALB	HHIP
					JAK1	CASP3	PIK3CA	CASP8	FGF12	MAPK1	RALBP1	LAMA1
Total markers	328	96	123		JUN	CCNE1	PIK3CB	CBL	FGF13	MAPK10	RALGDS	LAMB4
Cancer-gene enrichment rate		0.354167	0.292683		KIT	CCNE2	PML	CBLB	FGF16	MAPK3	RARA	LOC652346
(Total DEGs/Total markers)					LAMA2	CHUK	PPARD	CBLC	FGF20	MAPK8	RASSF1	LOC652671
					LAMA3	CKS1B	PRKCA	CCDC6	FGF21	MDM2	RELA	LOC652799
					LAMB2	COL4A1	RAD51	CCNA1	FGF23	MET	RET	MECOM
